# Supplementary material for: Health professionals’ and leaders’ views on routine using patient-centered outcome measures in a Chinese palliative care unit: A qualitative study
Source: Palliat Support Care. 2025 Aug 26;23:e151. doi: 10.1017/S1478951525100369 (PMC13166409; doi:10.1017/S1478951525100369)
Supplement: Dai et al. supplementary material [file S1478951525100369sup001.zip]

Archive with 5 entries (5 files):
- Supplementary Table 2 The Summary Template.docx
- Supplementary Table 3 The Matrices Template.xlsx
- Supplementary Figure 1.docx
- Supplementary Figure 2.docx
- Supplementary Table 1 CFIR Informed Interview Guideline.docx
