# Supplementary material for: Health professionals’ and leaders’ views on routine using patient-centered outcome measures in a Chinese palliative care unit: A qualitative study
Source: Palliat Support Care. 2025 Aug 26;23:e151. doi: 10.1017/S1478951525100369 (PMC13166409; doi:10.1017/S1478951525100369)
Supplement: Dai et al. supplementary material [file S1478951525100369sup001.zip › Supplementary Table 3 The Matrices Template.xlsx]

## Sheet: Clinician
Supplementary Table 3 The Matrices Template
Role	Innovation Domain				Individuals Domain							Inner Setting Domain					Outer Setting Domain		Others
	(1) Effectiveness on improving the quality of Palliative Care	(2) Relative advantages of the PCOC	(3) Is the PCOC user-friendly?	(4) Changes to the PCOC to align with the current context	(1) Leadership support	(2) Inner facilitator	(3) External facilitator	(4) Knowledge	(5) Attitude	(6) Other individual-related enablers to the PCOC implementation	(7) Other individual-related barriers to the PCOC implementation	(1) Internal enablers to the PCOC implementation	(2) Internal barriers to the PCOC implementation	(3) Adapting the existing workflow to accommodate the implementation of PCOC	(4) IT support	(5) Incentive system establishment	(1) External enablers to the PCOC implementation	(2) External barriers to the PCOC implementation
Nurses
Interview_1
Interview_2
Doctors
Interview_1
Interview_2
Leaders/Managers
Interview_1
Interview_2
